# Supplementary material for: Plaque histology and myocardial disease in sudden coronary death: the Fingesture study
Source: Eur Heart J. 2022 Sep 29;43(47):4923–30. doi: 10.1093/eurheartj/ehac533 (PMC9748531; doi:10.1093/eurheartj/ehac533)
Supplement: ehac533_Supplementary_Data [file ehac533_supplementary_data.zip]

Archive with 3 entries (3 files):
- CAD_SCD_SupplementTable1.docx
- CAD_SCD_SupplementTable2.docx
- CAD_SCD_SupplementTable3.docx
